# Supplementary material for: A metadata approach to evaluate the state of ocean knowledge: Strengths, limitations, and application to Mexico
Source: PLoS One. 2019 Jun 12;14(6):e0216723. doi: 10.1371/journal.pone.0216723 (PMC6561630; doi:10.1371/journal.pone.0216723)
Supplement: S1 Table — (CSV) [file pone.0216723.s001.csv]

Metadata field	Description	Rules	Example	Notes
MMID	Marine Metadata ID number, unique for each record	NA	23
Short Title	Short informative title of the dataset	NA	Abundance of Octopus maya in Yucatan
Keywords	Key words that describe the subject or dataset	NA	octopus; Yucatan; biodiversity; capture; pulpo
Author	Author (Principal) of the dataset for referencing the data	Only first author included, if more include et al	S�nchez A. et al
Institution	Institution or organization associated with the dataset	Institution that hosts the dataset	dataMares	The institution that holds the dataset is not necessarily the institution who created it
Dataset Available	Is the data available for use?	1) Yes, immediately available; 2) Yes, after consultation; 3)No	Datasets that can be download on line are 1, dataset where you have to contact the researcher are 2, sensible data 3	Number 3 was included to encourage stakeholders to share information even thou they couldn't share the data
Subject Name	Subject (natural) of the data	Scientific species name, if known; otherwise, subject studied	Octopus maya; Multiple species
Area	A broad category of where the data was generated	Atlantic, Pacific, National, Terrestrial/Fresh water	Atlantic	National includes data points with observations in both oceans; Freshwater/Terrestrial includes mainly aquaculture data
Region	A more specific location category	Gulf of California and North Pacific , Central Pacific , South Pacific , West Gulf of Mexico, Banco de Campeche and Caribbean	South pacific	Standardization of the spatial division was done in order to include multidisciplinary data
Location	An open-ended optional category for more specific area	NA	Roca blanca; Estero la Guadalupana
Start Year	The starting year of the time series	NA	2010
End Year	The ending year of the time series	NA	2014
Data Time Points	Amount of data points available in the dataset	Years of data between starting and finishing	5
Unit Type	They type of unit used	NA	Weight, temperature, currency
Temporal Resolution	Temporal resolution of the data	NA	Years, months, days
Spatial Resolution	Spatial resolution of the data	NA	Georeferenced, Area, Region
Dataset Title	Original name of dataset	NA	SAU_V1_675_2018
Compilation Title	Name of the document or repository where data is presented	NA	Anuario Estad�stico de Acuacultura y Pesca
Publication Year	Year in which the dataset was published (if so)	If not published, NA; if published in multiple articles, the first time it appears	2015
Reference	Link or reference of where the data can be found	it can be a link, a paper reference, an email, etc	https://datosabiertos.unam.mx
User Contact	Name and email of person responsible for the dataset	Name and email, can be more than one	Juan Perez, juan.perez@mail.com
Institution Type	The type of institution that generated the dataset	Academia, Civil Society Organization, Government, International, Inter-governmental institution, Unknown	Aca	International institutions include academic institutions
Research Fund	Type of institution that funded the data collection	Academia, Civil Society Organization, Government, International, Inter-governmental institution, Unknown	Gov	The institution was not identified, when multiple, the stakeholder was asked for the main funding
Research Field	Main research field of data collection	Aquaculture, Conservation, Ecology, Fisheries, Oceanography, Tourism, Other	Fisheries
Science	Social science or Natural science		"Employment in the diving tourism sector of Yucatan"; Research Field: Tourism, Science: Sociology	Economics was included as social sciences
SE Interaction	Social-Ecological interaction that the data represents	Benefits, Pressure, Response, State	Benefits, Fisheries landings, tourism income; Pressure, Fishing effort, Oil spills; Response, Marine protected areas; State, Ecologic monitoring, species lists
Lat	Latitude of record	If multiple, an approximate	54.54
Long	Longitude of record	If multiple, an approximate	30.4
Notes	A field to inlcude any type of note related to the dataset	NA	This dataset will only be available after November of 2020
