# Supplementary material for: A metadata approach to evaluate the state of ocean knowledge: Strengths, limitations, and application to Mexico
Source: PLoS One. 2019 Jun 12;14(6):e0216723. doi: 10.1371/journal.pone.0216723 (PMC6561630; doi:10.1371/journal.pone.0216723)
Supplement: S3 Table — (XLSX) [file pone.0216723.s003.xlsx]

## Sheet: Sheet1
Abreviation	Original name	Translation to english
BDMY	Biodiversidad Marina de Yucatán	Yucatan Marine Biodiversity
CBD	Convention on Biological Diversity - Aichi Targets	Convention on Biological Diversity - Aichi Targets
CICESE	Centro de Investigación Científica y Educación Superior de Ensenada, Baja California UABC	Center for Scientific Research and Higher Education of Ensenada, Baja California
CIGoM	The Gulf of Mexico Research Consortium	The Gulf of Mexico Research Consortium
CINVESTAV-IPN	Centro de Investigación y Estudios Avanzados del Instituto Politécnico Nacional	Center for Research and Advanced Studies of the National Polytechnic Institute
COBI	Comunidad y Biodiversidad AC	Community and Biodiversity AC
CONABIO	Comisión Nacional para el Uso de la Biodiversidad	National Commission for the Use of Biodiversity
CONACyT	Consejo Nacional de Ciencia y Tecnología	National Council for Science and Technology
CSO	Civil Society Organizations	Civil Society Organizations
EDF	Environmental Defense Fund de México	Environmental Defense Fund de México
EDF	Environmental Defense Fund de México	Environmental Defense Fund de México
Encuentro	Encuentro de Alternativas de Manejo Pesquero Sustentable	Meeting of Sustainable Fisheries Management Alternatives
FMCN	Fondo Mexicano para la Conservación de la Naturaleza AC	Mexican Fund for the Conservation of Nature AC
GBIF	Global Biodiversity Information Facility	Global Biodiversity Information Facility
GoMexSI	Gulf of Mexico Species Interactions	Gulf of Mexico Species Interactions
IMOS	Integrated Marine Observing System	Integrated Marine Observing System
INAPESCA	Instituto Nacional de Pesca y Aquacultura	National Fishing and Aquaculture Institute
INECC	Instituto Nacional de Ecología y Cambio Climático	National Institute of Ecology and Climate Change
INEGI	Instituto Nacional de Estadística y Geografía	National Institute of Statistic and Geography
IPN-CICIMAR	Instituto Politécnico Nacional- Centro Interdisciplinario de Ciencias Marinas	National Polytechnic Institute - Interdisciplinary Center for Marine Sciences
MDB	Metadatabase of Marine Research of Mexico	Metadatabase of Marine Research of Mexico
NAAFE	North American Association of Fisheries Economists Home	North American Association of Fisheries Economists Home
NOAA	National Oceanic and Atmosphere Agency	National Oceanic and Atmosphere Agency
NOS	Noroeste sustentable AC	Sustainable Northwest AC
OBIS	Ocean Biogeographic Information System	Ocean Biogeographic Information System
PSHSSA	Present Status and Horizon Scanning of Sustainable Aquatic Resource Development in Mexico	Present Status and Horizon Scanning of Sustainable Aquatic Resource Development in Mexico
PSHSSA	Present status and horizon scanning of sustainable aquatic resource development in méxico	Present status and horizon scanning of sustainable aquatic resource development in méxico
REDMIC	Repositorio de Datos Marinos Integrados de Canarias	Integrated Marine Data Repository of the Canary Islands
SGM	The State of the Gulf of Mexico	The State of the Gulf of Mexico
TNC	The Nature Conservancy	The Nature Conservancy
U Marista	Universidad Marista	Marist university
UABC	Universidad Autónoma de Baja California	Autonomous University of Baja California
UABCS	Universidad Autónoma de Baja California Sur	Autonomous University of Baja California Sur
UN-FAO	Food and Agricultural Organization of the United Nations	Food and Agricultural Organization of the United Nations
UNAM	Universidad Nacional Autónoma de México	National Autonomous University of Mexico
UNAM-ICMyL	Universidad Nacional Autónoma de México, Instituto de Ciencias del mar y Limnología	National Autonomous University of Mexico, Institute of Marine Science and Limnology
UNAM-UAPM	Universidad Nacional Autónoma de México, Unidad Académica de Puerto Morelos	National Autonomous University of Mexico, Academic Unit of Puerto Morelos
UNAM-UAY	Universidad Nacional Autónoma de México, Unidad Académica de Yucatan	National Autonomous University of Mexico, Academic Unit of Yucatan
